# Supplementary material for: Improved performance of district health systems through implementing health center clinical and administrative standards in the Amhara region of Ethiopia
Source: BMC Health Serv Res. 2019 Feb 19;19:127. doi: 10.1186/s12913-019-3939-y (PMC6381692; doi:10.1186/s12913-019-3939-y)
Supplement: Supplementary file 1 — Performance assessment checklists with eighty one standards its validation composite criteria. (XLSX 32 kb) [file 12913_2019_3939_MOESM1_ESM.xlsx]

## Sheet: English 
Additional file1: Quasi- expermental assesssment tool Instruction: The questionnaire has 4 pages containing 81 questions divided among 10 chapters. First you will find the informed consent. First assess the validation criteria and then if all positve (Yes) score 1 (met ) for the standar otherwise score zero (not met).
Chapter 1: Health Center Leadership, Management & Governance
Checklist: chapter I.
Ser. No	Description of the standard	Verification Criteria	Yes √	met =1	Remark /comment
			No X	not met =0
1	The Health Center Governing Board has been Established.	Board members assigned with letter.
		Gender balance maintained in board members.
		Governing board established in accordance with a legislation with minutes.
		Governing Board developed its Term of References (TOR) and approved by all members
		Governing board has annual plan.
2	The Health Centre has a fictional Governing Board (GB) meets regularly to oversee the overall operations and service delivery of the health Centre.	Minutes available.
		check availability of all agendas.
		All board members attended the meetings regularly.
		Governing board members officially invited by health center head.
		Agenda shared two days earlier than the meetings
3	The Health Center Governing Board approved strategic and annual plans, monitor achievements against goals on quarterly bases.	Minutes of approval for strategic and annual plans.
		Proceeding of review meetings on performance reports.
		Feedback given.
4	Health Center Director has been appointed by the mayor or head of woreda council; health Centre management team represents various departments.	Testimony of official assignment of health Centre director.
		List of health Centre management team members.
		Minutes of health Centre management team/committee.
		Management committee had Term of Reference (TOR) and held regular meetings as per the bylaw.
5	The Health Centre Director is evaluated against the goal of the management committee biannually.	Performance appraisal of health Centre director
		Proceeding / minutes of Performance appraisal assessment of Health Centre Director.
6	The Health Centre Director has got approval of management committee, GB and before submit report to woreda health office.	Monthly submitted reports to Woreda Health Office.
		Proceedings of performance evaluation
		Implementation of plans
		Feedbacks
7	Exempted services are provided and information about the services is posted n appropriate places in the Health Center and there are bilingual fee posters in each service area.	Menu of services with its cost publicly posted using local language
8	The Health Center signed Memo-random of understanding on credit and waived services with stakeholders.	List of patients benefited from waiver services.
		Patients benefited from the services
		Signed MOU and effected payments.
9	Health Centre Finance Officer prepares and sends monthly reports to appropriate bodies.	Financial Reports and records
		Minutes
		Management Committee feedbacks
		Balance Sheets
10	The Health Center has a procurement plan approved by HC Governing Board.	GB approved Procurement Plan
11	The Health Center has GB approved accounting manual.	Approved accounting procedure and manual.
12	Every Year External audits are conducted by Finance Office; reports are reviewed by the SMT.	Audit report
		Feedbacks given on audit reports
Chapter 2: Health Center and Health Post Linkage
Checklist: chapter 2
Ser. No	Description of the standard	Verification Criteria	Yes √	met =1	Remark /comment
			No X	not met =0
1	Terms of reference developed for Health center and Health post linkage and assigned one focal person who is responsible to follow-up the implementation process.	Health Center Health Post Linkage implementation manuals
		Share Action Plan on Linkage
		Officially assigned focal person
2	Strengthen the Women development army and 1-5 network at all catchment Kebeles and make it fully functional.	Health Center _Kebeles Linkage documents
		Check the competency assessment documents of 1 - 5 network members (See Criteria in the guidelines)
3	Annual plan and budget was developed for HC and its Catchment HP as PHCU.	Share Annual Plan with Budget
		Proceeding or reports on PHCU plan familiarization workshop
		Minutes
4	The health center was collecting weekly plan and report from each catchment HP then provided feedback to HPs.	Plan - versus achievement reports
		Feedbacks given
5	The HC staffs were supporting the HPs regularly on weekly bases using standards checklist.	Weekly schedules
		Standard Checklists
		Performance Improvement plan developed after TA
6	The HC in the presence of HEWs was evaluated its performance on months bases and documented best practices and scaling it up	Minutes
		Documented best practices
7	The HC was identified bottlenecks in terms of awareness, skills of HEWs and supplies. Then, the HC was provided capacity enhancement interventions for HEWs.	Identified awareness, skill and supply gaps
		Feedbacks
		Evidence of Capacity enhancement interventions
8	The HC was providing all Essential Drugs and supplies for their satellite HPs. Monitor the proper utilization of drugs and supplies.	Drugs and equipment's
		Supplies
		· አጠቃቀም
		Monitoring system in place
Chapter 3: Patient Flow and Services Organization
Checklist: chapter 3.
Ser. No	Description of the standard	Verification Criteria	Yes √	met =1	Remark /comment
			No X	not met =0
1.	Health Center service flow procedural manual was developed. Which mainly focus on OPD, Emergency and Delivery service points and decrease patient load in the HC.	Check and observe the following criteria
		Patient flow Procedure
		Triage protocol
		Patient 24 hours services and discharge protocol
		Referral protocol
		Referral feedbacks
		As per the standards of FMHACA check availability of drugs and medical equipment's in emergency, delivery and units
2.	All Health Center Staffs were aware of the patient flow procedure and protocols and properly implemented it.	Randomly select five health Centre staff and check their knowledge and skill with regards to patient flow and referral services.
3.	There is a patient triage services with trained personnel, necessary materials and equipment's.	Patients who needs emergency services are identified and got priority services. (check with color of cards and services rendered in the facilities)
		Check the presence of trained staff in the Triage/ Emergency unit
		As per the standards of FMHACA check availability of sufficient drugs and medical equipment's in the emergency units
4.	There is a written protocol for liaison and patient referral services (receiving into the health Centre and referring outside of the health Centre). The staffs are trained and properly implemented the protocol.	There is presence liaison
		The necessary tools and materials ( phone, registers, referral forms etc. ) availed.
		There is referral directory
		There is patient appointment logbook at OPD.
		In all OPD rooms, there are functional patient appointment system.
5.	There is labelled direction with pointer displays/ indicates services and location in the HC compound to help the patients ease access to and facilitate free movements in patient care.	There is labeled direction with pointer in the health Centre compound.
		Emergency and Delivery Units labels ate bold and visible to beneficiaries.
		There is ambulance parking area
		There is assigned receptionist
6.	The is maternal waiting homes with the facilities (toilet, water supplies, electricity), supplies and equipment's	Check the availability of the following facilities, supplies and equipment's in Material Waiting homes.
		Toilets and shower
		Electricity and water supply
		Kitchen and utensils
		Bed, Bed linens, blanket
Chapter 4: Medical Record Management
Checklist: chapter 4.
Ser. No	Description of the standard	Verification Criteria	Yes √	met =1	Remark /comment
			No X	not met =0
1.	The Health Center has a single, unified registration system with Master Patient Index for all patients/clients, including out-patients, emergency admissions, chronic care clinics and preventive and promotive services. Each and every patient will have unique Medical Record Number. with a single,	Check the presence of a single unified registration room.
		Check easiness of MPI and search for patient card.
		Check whether every and each patient has unique identifiers
2.	The Health Center utilizes a paper-based or computer-based system to track where the medical record is located at all times. The health center uses a standardized and uniform set of forms that comprise a complete medical record for the duration of a patient’s/client’s care.	Check the presence system to locate patient card.
		MPI-Box( in alphabetically order)
		Computerized registration
		Tracer card
		Shelfs with clear label to store cards in order.
3.	The Health Center has medical records management guidelines for proper handling and confidentiality of medical records	Check Patient medical record management guidelines and its confidentiality in implementation.
		Presence of delivery notes.
		Focal person assigned to manage medical records inline with forensic matter, and stored in locked cabinets.
4.	The Health Center has organized orientation session, experiences sharing events, and continuous capacity enhancement training programs for medical records personnel so as they can effectively and efficiently execute their assignments.	Training manuals
		All medical record personnel should be trained (Check with attendance and other records like schedule etc.)
Chapter 5: Health Center Leadership, Management & Governance
Checklist: chapter 5.
Ser. No	Description of the standard	Verification Criteria	Yes √	met =1	Remark /comment
			No X	not met =0
1	The Health Center has a functional Drug and Therapeutics Committee (DTC) which implements various measures designed to promote the rational, safe and cost-effective use of medicines and other supplies.	There is DTC
		The DTC has developed Terms of References (TOR)
		Selection of members of DTC is in line with the guidelines
		The DTC has Annual Plan
		Minutes and reports
2	The Health Center has a separate pharmacy department comprising dispensaries and medical store directed by a registered Pharmacist and Pharmacist/Pharmacy technician respectively.	Check testimonies of certification licensures ( pharmacist and pharmacy technicians)
		Letter of assignment
3	The Health Center has a health facility specific list of medicines classified by VEN that contains all Drugs, Medical Supplies, consumable-Medical equipment's and Reagents. The List shall be reviewed and updated annually.	List of drugs and supplies using VEN
		Updated list for the year
4	The Health Center ensures that all 3 types of drug transactions and patient-medication related information are properly recorded, documented and auditable.ጤና ጣቢያው ሶስቱን የመድሃኒት እና የሕክምና አላቂ እቃዎች ፍሰት ስርዓት ይኖረዋል	Forecast
		Procurement and Use
		Disposal reports
5	The Health Center has policies and procedures for identifying and managing drug use problems, including: Identifying and reporting adverse drug reactions, and prescription monitoring	Take 10 sample prescription and check the following points ፡-
		Date
		MRN
		Diagnosis
		Prescribers name, qualification & signature
		Dispenser name & signature
		Record the information on drug registration form.
6	The Health Center provides access to drug information to both health care providers and patients in order to optimize drug use.	Drug information center established
		Check evidences of service rendered on drug information (Leaflets, posters, etc.)
7	The Health Center has policies and procedures for identifying and managing drug use problems, including: Identifying and reporting adverse drug reactions, and prescription monitoring.	Policy and steps available
		Reported Side effects and other health problems with feedback
8	The Health Center has a supply and inventory management system for drugs, medical supplies and consumable equipment's approved by the DTC that describes methods of drug selection, prioritization, quantification, procurement, storage, distribution and use which is in line with national guidance.	Drug and supplies recording system / manuals
		Bin card
		Stock card
9	The Health Center conducts a physical inventory of all pharmaceuticals in the store and each dispensing unit at a minimum once a year.	Check annual inventory report
10	The Health Center ensures proper and safe disposal of pharmaceutical wastes and expired drugs in line with national guidance.	Drugs and supplies disposal manual
		Check list of drugs and supplies disposed as per the guidelines
11	The health Centre's pharmacy team assists and monitors pharmaceutical management activities at the health posts.	Supervision and monitoring plan & report
		Feedback
12	All Units of the pharmacy service have adequate personnel, equipment, premises and facilities required to store drugs, medical supplies and equipment's and carry out dispensing, and counselling services	As per FMHACA standards ensure availability of HR, Supplies and infrastructures.
13	The Health Centre conducts audits of all drugs, medical supplies and consumable equipment in the store and in each dispensing unit at a minimum bi annually by internal auditor and once a year by external auditor	Audit Report
Chapter 6: Laboratory Services Management
Checklist: chapter 6.
Ser. No	Description of the standard	Verification Criteria	Yes √	met =1	Remark /comment
			No X	not met =0
1	Current list of laboratory tests provided by the facility with the price of each test is accessible to all clinical staff and patients.	List of laboratory services with cost posted
		The service or test and estimated time posted to beneficiaries.
2	The laboratory management strive to meet the needs and requirements of customers on informing the test reports.	Laboratory professional assigned to counsel patients on lab test results
3	The health Centre laboratory have adequate number of staff, necessary space, and materials for work.	As per the EFMHACA standards the necessary work space is available .
		Number of staff
		Laboratory supplies.
4	The laboratory have standard and system for resource management that prevent over or under stock.	Stock management system in place
		Check the bin card, and stock card for completeness and updates.
5	The laboratory has standard operating procedures (SOPs) and follows it properly. Ex sample collection, transport, storing and disposal SOPs.	Check the presence of the following SOPs
		a. Sample collection
		b. Steps and procedures of laboratory services
		c. Algorithm
		d. Safety procedure and medical waste disposal system
		e. Laboratory equipment maintenance and follow up checklist
		f. Quality Assurance Scheme with clear steps
		g. Laboratory record system established
		h. Sample Collection , acceptance transport, storing and disposal SOPs available.
6	The SOPs in place ensure the safety and protection of patients and health care providers in the Health Centre during sample collection, rejection, transport, storing and disposal. The laboratory work environment is organized and clean at all times.	Safe and clean work environment
		The sample collection, handling and transportation activities are safe for patients and health workers.
7	The laboratory have a health and safety manual with procedures that include different types of actions. This includes chemical exposure and fire accident prevention.	There is safety manual
		There is fire extinguisher or sand to fight
		Safety training staff
8	There is an established policy for data safety, confidentiality, protection period disposal and information management.	Check presence of data management manual.
9	The laboratory have and implements a quality assurance policy that covers all aspects of laboratory functions.	Continuous IQA and EQA participation
Chapter 7: Safe Health Facility
Checklist: chapter 7.
Ser. No	Description of the standard	Verification Criteria	Yes √	met =1	Remark /comment
			No X	not met =0
1.	Health Center Management shall supports efforts in infection prevention; technical capacity, financial and human resources required for clean and safe health facility key activities.	Allocated budget for Infection prevention
		There is assigned focal person
2.	A designated committee and individual(s) are in place to effectively coordinate the implementation and monitoring of infection prevention activities.	Established Committee with approved TOR
		Action plan of IP committee - approved with minutes
3.	The health center prepares, implements, and monitors a comprehensive operational plan that addresses activities and guidance on Infection prevention and patient safety practices.	Proper guidance on implementation of infection prevention and ensure availability of essential supplies and equipment's.
4.	The health center should support the implementation of safe and clean health facility standards under its satellite to the health extension program (HEP) and health extension workers.	Evidence of technical support to Health Extension Workers to implement Clean and Safe health facility initiatives; feedback given during implementation.
5.	The health center ensures that equipment, supplies and facilities/infrastructure necessary for effective implementation of infection prevention standards	The following equipment's, tools and supplies should be available.
		adequate Sweepers and Mops
		Soap, Omo etc.
		Tools essential for gardening
6.	All health center staff ( support and professionals) should be trained using standard infection prevention training materials.	Standard IP training manual
		All staff (Support and health professionals) trained : attendance list
7.	The health center provides health education to patients, caregivers and visitors, as appropriate on infection prevention practices.	Check Health Education schedules
		Check presence of regular IP Health Education at OPD (report/record)
8.	Standard practices to prevent, control and reduce risk of health care associate Infections (HCAIs) are in place and transmission based precautions (TBP) are adequately addressed	Check the proper medical waste sorting, collecting and disposal practices implementation.
9.	የህክምና መገልገያ መሳሪያዎችን ከብክለት ነጻ የማድረግና የማጽዳት ሂደትን በስታንዳርዱ መሰረት መተግበሩን ክትትል መደረግ ይኖርበታል፤	§ የህክምና መገልገያ መሳሪያዎችን ከብክለት ነጻ ለማድረግ የክትትል ስርሀት መኖሩን ማረጋገጥ
10.	The Health center ensures that equipment, supplies are cleaned as per the standards for infection prevention በጤና ጣቢያዉ እየተተገበረ የሚገኘዉ የብክለት መከላከልና የህሙማን ደህንነት /የጽዱ፣ ማራኪና ደህንነቱ የተጠበቀ የጤና ተቋም ቁልፍ የትግበራ ስታንዳርዶችን ካሉት ሳተላይት የጤና ኬላዎችና ከህብረተሰብ አቀፍ የጤና ኤክስቴንሽን፣ ከ1ለ30 የልማት ቡድንና ከሌሎች የጤና አገልግሎች መዋቅሮች ጋር ማስተሳሰር ይገባል፤ Health center and health post IP&PS activities are integrated	§ ከሳተላይት የጤና ኬላዎችና የጤና ኤክስቴንሽን ጋር የተሰራ ስራ መኖሩን ማረጋገጥ
9	The Health center ensures that equipment, supplies are cleaned as per the standards for infection prevention	Check the implementation of proper decontamination, cleaning, sterilization and storing practices
10	Health center and health post IP&PS activities are integrated, ensure community engagement through HEWs and 1 to 30 Women Development team.	Check activities implemented at satellite health posts, health extension workers and community members.
Chapter 8: Medical Equipment Management & Biomedical Engineering
Checklist: chapter 8.
Ser. No	Description of the standard	Verification Criteria	Yes √	met =1	Remark /comment
			No X	not met =0
1	The Health Centre has a paper-based or computer-based inventory management system that tracks all equipment included in the equipment management program.	Check presence of inventory reports
2	All new equipment undergoes acceptance testing prior to its initial use to ensure the equipment is in good operating condition. Equipment is installed and commissioned in accordance with the manufacturer’s specifications.	Observe the implementation of acceptance testing through checklists.
3	All equipment users are appropriately trained on the operation and maintenance of medical equipment with standard operating procedures readily available to the user.	List of staff trained on equipment uses & maintenances.
4	There is a schedule for preventive and curative maintenance for each piece of equipment as guided by the manufacturer’s recommendations and that schedule is appropriately implemented.	Check regular maintenance schedule
		check implementation of maintenance services as per schedule.
5	The Health Centre compound are regularly inspected, maintained, and, when appropriate, improved to ensure cleanliness of rooms and compound’s safety of patients, visitors and staff.	Regular inspection schedule maintained.
6	Potable water is available 24 hours a day, seven days a week through regular or alternate sources to meet essential patient care.	Check the presence water supply 24 hours per day, 7 days per week form regular or alternative sources.
7	Electrical services are available 24 hours a day, seven days a week through regular or alternate sources (such as generators, solar, ) to meet essential patient care.	Check the presence electric supplies 24 hours per day, 7 days per week form regular or alternative sources.
8	Maintain ace request form should be available for new and broken medical equipment's. Example: (electric, Water, environmental cleanliness, sweeper lines and air cleaning pipe maintenance should be in place).	Check presence of maintenance request, and workorder forms
Chapter 9: Human Resource Management
Checklist: chapter 9.
Ser. No	Description of the standard	Verification Criteria	Yes √	met =1	Remark /comment
			No X	not met =0
1	The Health Center (HC) has a HRM case team or case worker staffed by individuals who possess management skills and experience dealing with individual personnel matters and HRM coordinator/case worker is a member of the HC Management committee.	Employment or assignment letter
		List of Management committee members
2	The HRM case team or case worker maintains a personnel file for each and every HC employee.	Randomly select five files and check the following points.
		Employment or assignment letter
		Job description
3	The HRM case team coordinator or case worker is responsible to develop HC Human Resource Development plan .	Human resource development plan
4	The HRM case team coordinator or case worker is responsible propose and implement different staff motivation strategies as an incentive and benefit packages.	Staff motivation, incentives and benefit packages
5	The HC has a performance management process in which all employees are formally evaluated at least two times per annual. And proper feedback should be given.	Select five sample files and check for evaluation and feedback
6	ID badges and appropriate uniforms are worn by employees at all times in the work place.	Every and each employs should wear badge and uniform.
Chapter 10: Quality Improvement And Routine Health Information Management System
Checklist: chapter 10.
Ser. No	Description of the standard	Verification Criteria	Yes √	met =1	Remark /comment
			No X	not met =0
1	Health Center established committee to follow service quality, and report compilation from different service points.	Established Quality Improvement team of committee, and he committee developed TOR.
		Regular meetings held supported with minutes.
2	The HC has prepared quality of service improvement plan categorized by month, quarter, biannual, and annual.	the health center has monthly, quarterly.bi-annually and annually categorized. Check all departments take responsibilities and singed agreements to comply with.
3	The HC is implementing the quality improvement strategies on selected and major challenges that leads poor service delivery.	The health center identifies major challenges, their root causes and develop do-able action (prioritized solutions)
4	The HC is responsible to collect, interpret, analyze, and use to improve quality of care and report to next level of the health care on selected key indicators in timely manner.	Check the report monthly, quarterly, and biannually, annually developed reports Heath Center in addition , check proceedings, or minutes of community groups and health workers meeting minutes.
5	Client satisfaction and other quality indicators are regularly implemented and use the feedback for quality improvement of service delivery.	Check the assessment protocol and tools used to check patient levels of satisfaction.
